# Supplementary material for: ﻿Unveiling species diversity within early-diverging fungi from China IV: Four new species of Absidia (Cunninghamellaceae, Mucoromycota)
Source: MycoKeys. 2025 Jun 25;119:29–46. doi: 10.3897/mycokeys.119.147816 (PMC12238976; doi:10.3897/mycokeys.119.147816)
Supplement: XML Treatment for Absidia arrhiza [file mycokeys.119.147816-treatment1.xml]

<!DOCTYPE tp:taxon-treatment
  PUBLIC "-//TaxonX//DTD Taxonomic Treatment Publishing DTD v0 20100105//EN" "tax-treatment-NSO.dtd">
<tp:taxon-treatment xmlns:tp="http://www.plazi.org/taxpub"><tp:treatment-meta><kwd-group><label>Taxon classification</label><kwd>
                <named-content content-type="kingdom">Fungi</named-content>
              </kwd><kwd>
                <named-content content-type="order">Mucorales</named-content>
              </kwd></kwd-group><mixed-citation publication-type="journal"><person-group><name><surname>Ding</surname><given-names>Zi-Ying</given-names></name><name><surname>Ji</surname><given-names>Xin-Yu</given-names></name><name><surname>Tao</surname><given-names>Meng-Fei</given-names></name><name><surname>Jiang</surname><given-names>Yang</given-names></name><name><surname>Liu</surname><given-names>Wen-Xiu</given-names></name><name><surname>Wang</surname><given-names>Yi-Xin</given-names></name><name><surname>Meng</surname><given-names>Zhe</given-names></name><name><surname>Liu</surname><given-names>Xiao-Yong</given-names></name></person-group><article-title>﻿Unveiling species diversity within early-diverging fungi from China IV: Four new species of <italic><tp:taxon-name><tp:taxon-name-part taxon-name-part-type="genus" reg="Absidia">Absidia</tp:taxon-name-part></tp:taxon-name></italic> (<tp:taxon-name><tp:taxon-name-part taxon-name-part-type="family">Cunninghamellaceae</tp:taxon-name-part></tp:taxon-name>, <tp:taxon-name><tp:taxon-name-part taxon-name-part-type="division">Mucoromycota</tp:taxon-name-part></tp:taxon-name>)</article-title><source>MycoKeys</source><day>25</day><month>06</month><year>2025</year><volume>119</volume><fpage>29</fpage><lpage>46</lpage><pub-id pub-id-type="doi">10.3897/mycokeys.119.147816</pub-id></mixed-citation></tp:treatment-meta><tp:nomenclature><label>﻿</label><tp:taxon-name>
              <object-id xmlns:xlink="http://www.w3.org/1999/xlink" content-type="arpha" xlink:type="simple">79183AF7-7CB8-5EE0-AADE-A2475353FAE9</object-id>
              <tp:taxon-name-part taxon-name-part-type="genus" reg="Absidia">Absidia</tp:taxon-name-part>
              <tp:taxon-name-part taxon-name-part-type="species" reg="arrhiza">arrhiza</tp:taxon-name-part>
              <object-id xmlns:xlink="http://www.w3.org/1999/xlink" xlink:type="simple">Fungal Names: FN 572259</object-id>
            </tp:taxon-name><tp:taxon-authority>Z.Y. Ding, Yang Jiang, Yi Xin Wang &amp; X.Y. Liu</tp:taxon-authority><tp:taxon-status xmlns:xlink="http://www.w3.org/1999/xlink" xlink:type="simple">sp. nov.</tp:taxon-status><xref ref-type="fig" rid="F2">Fig. 2</xref></tp:nomenclature><tp:treatment-sec sec-type="material" id="SECID0EWRAE"><title>Type.</title><p>China • Yunnan Province, Xishuangbanna Dai Autonomous Prefecture, Menghai County G219 (Xijing Line) (<named-content xmlns:xlink="http://www.w3.org/1999/xlink" content-type="dwc:verbatimCoordinates" xlink:type="simple"><named-content content-type="geo-json" specific-use="{&#34;type&#34;:&#34;Point&#34;,&#34;coordinates&#34;:[100.289444,22.183889]}" id="NCID0E6RAE" xlink:type="simple">22°11'02"N, 100°17'22"E</named-content></named-content>, altitude 1492.96 m), from soil, 7 July 2024, Z.Y. Ding and X.Y. Liu, holotype <abbrev xmlns:xlink="http://www.w3.org/1999/xlink" xlink:title="Herbarium Mycologicum Academiae Sinicae" id="ABBRID0EESAE" xlink:type="simple">HMAS</abbrev> 353363, ex-holotype living culture <named-content xmlns:xlink="http://www.w3.org/1999/xlink" content-type="dwc:institutional_code" xlink:title="China General Microbiological Culture Collection Center" xlink:href="http://grbio.org/institution/china-general-microbiological-culture-collection-center-chinese-academy-sciences" xlink:type="simple">CGMCC</named-content> 3.28540 (= XG09770-7).</p><fig id="F2" position="float" orientation="portrait"><object-id xmlns:xlink="http://www.w3.org/1999/xlink" content-type="doi" xlink:type="simple">10.3897/mycokeys.119.147816.figure2</object-id><object-id xmlns:xlink="http://www.w3.org/1999/xlink" content-type="arpha" xlink:type="simple">43BCDFC4-F2E5-5BF7-B430-FEF24014706E</object-id><label>Figure 2.</label><caption><p>Morphologies of <italic><tp:taxon-name><tp:taxon-name-part taxon-name-part-type="genus" reg="Absidia">Absidia</tp:taxon-name-part><tp:taxon-name-part taxon-name-part-type="species" reg="arrhiza">arrhiza</tp:taxon-name-part></tp:taxon-name></italic> ex-holotype <named-content xmlns:xlink="http://www.w3.org/1999/xlink" content-type="dwc:institutional_code" xlink:title="China General Microbiological Culture Collection Center" xlink:href="http://grbio.org/institution/china-general-microbiological-culture-collection-center-chinese-academy-sciences" xlink:type="simple">CGMCC</named-content> 3.28540. <bold>a, b.</bold> Colonies on <abbrev xmlns:xlink="http://www.w3.org/1999/xlink" xlink:title="potato dextrose agar" id="ABBRID0EFTAE" xlink:type="simple">PDA</abbrev>; <bold>a.</bold> Obverse; <bold>b.</bold> Reverse; <bold>c, d.</bold> Sporangia; <bold>e–h.</bold> Columellae, collars, projections, and septa; <bold>i.</bold> Rhizoids; <bold>j.</bold> Sporangiospores. Scale bars: 10 μm (<bold>c–j</bold>).</p></caption><graphic xmlns:xlink="http://www.w3.org/1999/xlink" xlink:href="mycokeys-119-029-g002.jpg" position="float" orientation="portrait" xlink:type="simple" id="oo_1360745.jpg"><uri content-type="original_file" xlink:type="simple">https://binary.pensoft.net/fig/1360745</uri></graphic></fig></tp:treatment-sec><tp:treatment-sec sec-type="etymology" id="SECID0E3TAE"><title>Etymology.</title><p>The epithet <italic><tp:taxon-name><tp:taxon-name-part taxon-name-part-type="genus" reg="Absidia"/><tp:taxon-name-part taxon-name-part-type="species" reg="arrhiza">arrhiza</tp:taxon-name-part></tp:taxon-name></italic> (Lat.) refers to producing few rhizoids in this species.</p></tp:treatment-sec><tp:treatment-sec sec-type="description" id="SECID0EMUAE"><title>Description.</title><p>Hyphae branched, hyaline at first, gradually becoming brown when mature, aseptate when young, septate with age. Stolons branched, smooth, hyaline, brownish, septate, 3.7–9.7 µm in diameter. Rhizoids root-like, hyaline, poorly developed, simply branched. Sporangiophores arising from stolons, erect or slightly bent, single or 2–3 in whorls, unbranched, hyaline, 10.6–150.5 µm long, 2.4–5.3 µm wide, with a septum 14.4–18.7 µm below apophyses. Sporangia globose, multi-spored, smooth, deliquescent-walled, colorless when young, brownish when old, 10.5–38.8 µm long, 10.6–35.8 µm wide. Columellae subglobose to globose, smooth, hyaline, 5.0–11.5 µm long, 7.5–17.0 µm wide. Apophyses distinct, funnel-shaped, hyaline, slightly pigmented, 4.0–8.8 μm high, 2.1–4.5 µm wide at the base, and 5.0–17.6 µm wide at the top. Projections mostly pacifier-like, 0.7–6.5 µm long, 1.5–3.6 µm wide. Collars present or absent; if present, 1.8–4.9 µm long. Sporangiospores cylindrical, slightly concave in the center, smooth, hyaline, 2.8–4.5 µm long, 1.4–2.7 µm wide. Chlamydospores absent. Zygospores not found.</p></tp:treatment-sec><tp:treatment-sec sec-type="description" id="SECID0ERUAE"><title>Culture characteristics.</title><p>Colonies on <abbrev xmlns:xlink="http://www.w3.org/1999/xlink" xlink:title="potato dextrose agar" id="ABBRID0EXUAE" xlink:type="simple">PDA</abbrev> in darkness at 25 °C for 7 days, growing slowly, reaching 79 mm in diameter, indicating an average growth rate of approximately 10.3–11.2 mm/d, hyaline at first, gradually becoming brown, irregular concentric ring zonate, petaloid, irregular at reverse.</p></tp:treatment-sec><tp:treatment-sec sec-type="Maximum growth temperature" id="SECID0E2UAE"><title>Maximum growth temperature.</title><p>33 °C.</p></tp:treatment-sec><tp:treatment-sec sec-type="Additional specimen examined" id="SECID0EAVAE"><title>Additional specimen examined.</title><p>China • Yunnan Province, Xishuangbanna Dai Autonomous Prefecture, Menghai County G219 (Xijing Line) (<named-content xmlns:xlink="http://www.w3.org/1999/xlink" content-type="dwc:verbatimCoordinates" xlink:type="simple"><named-content content-type="geo-json" specific-use="{&#34;type&#34;:&#34;Point&#34;,&#34;coordinates&#34;:[100.289444,22.183889]}" id="NCID0EJVAE" xlink:type="simple">22°11'02"N, 100°17'22"E</named-content></named-content>, altitude 1492.96 m), from a soil sample, 7 July 2024, Z.Y. Ding and X.Y. Liu, living culture XG09770-6.</p></tp:treatment-sec><tp:treatment-sec sec-type="notes" id="SECID0EOVAE"><title>Notes.</title><p>According to the SSU-ITS-LSU-<italic>Act</italic>-<italic>TEF1α</italic> sequences, two strains of the <italic><tp:taxon-name><tp:taxon-name-part taxon-name-part-type="genus" reg="Absidia">Absidia</tp:taxon-name-part><tp:taxon-name-part taxon-name-part-type="species" reg="arrhiza">arrhiza</tp:taxon-name-part></tp:taxon-name></italic> sp. nov. were formed into an independent branch with full support (MLBV = 100, BIPP = 1.00; Fig. <xref ref-type="fig" rid="F1">1</xref>), closely related to <italic><tp:taxon-name><tp:taxon-name-part taxon-name-part-type="genus" reg="Absidia">A.</tp:taxon-name-part><tp:taxon-name-part taxon-name-part-type="species" reg="chinensis">chinensis</tp:taxon-name-part></tp:taxon-name></italic> (<xref ref-type="bibr" rid="B39">Zhao et al. 2023</xref>). These two species were obviously different in the morphology of sporangiophores, sporangia, apophyses, and sporangiospores. The maximum length of the sporangiophores of <italic><tp:taxon-name><tp:taxon-name-part taxon-name-part-type="genus" reg="Absidia">A.</tp:taxon-name-part><tp:taxon-name-part taxon-name-part-type="species" reg="arrhiza">arrhiza</tp:taxon-name-part></tp:taxon-name></italic> was shorter than those of <italic><tp:taxon-name><tp:taxon-name-part taxon-name-part-type="genus" reg="Absidia">A.</tp:taxon-name-part><tp:taxon-name-part taxon-name-part-type="species" reg="chinensis">chinensis</tp:taxon-name-part></tp:taxon-name></italic> (150.5 µm vs. 220.0 µm). <italic><tp:taxon-name><tp:taxon-name-part taxon-name-part-type="genus" reg="Absidia">A.</tp:taxon-name-part><tp:taxon-name-part taxon-name-part-type="species" reg="arrhiza">arrhiza</tp:taxon-name-part></tp:taxon-name></italic> mainly owned the shape of globose sporangia, while <italic><tp:taxon-name><tp:taxon-name-part taxon-name-part-type="genus" reg="Absidia">A.</tp:taxon-name-part><tp:taxon-name-part taxon-name-part-type="species" reg="chinensis">chinensis</tp:taxon-name-part></tp:taxon-name></italic> had two shapes, including globose and pyriform. The apophyses of <italic><tp:taxon-name><tp:taxon-name-part taxon-name-part-type="genus" reg="Absidia">A.</tp:taxon-name-part><tp:taxon-name-part taxon-name-part-type="species" reg="arrhiza">arrhiza</tp:taxon-name-part></tp:taxon-name></italic> were higher than those of <italic><tp:taxon-name><tp:taxon-name-part taxon-name-part-type="genus" reg="Absidia">A.</tp:taxon-name-part><tp:taxon-name-part taxon-name-part-type="species" reg="chinensis">chinensis</tp:taxon-name-part></tp:taxon-name></italic> (4.0–8.8 μm vs. 3.5–7.0 µm). The sporangiospores of <italic><tp:taxon-name><tp:taxon-name-part taxon-name-part-type="genus" reg="Absidia">A.</tp:taxon-name-part><tp:taxon-name-part taxon-name-part-type="species" reg="arrhiza">arrhiza</tp:taxon-name-part></tp:taxon-name></italic> were mainly cylindrical, while those of <italic><tp:taxon-name><tp:taxon-name-part taxon-name-part-type="genus" reg="Absidia">A.</tp:taxon-name-part><tp:taxon-name-part taxon-name-part-type="species" reg="chinensis">chinensis</tp:taxon-name-part></tp:taxon-name></italic> were mainly cylindrical to oval. <italic>Z</italic>ygospores were absent in <italic><tp:taxon-name><tp:taxon-name-part taxon-name-part-type="genus" reg="Absidia">A.</tp:taxon-name-part><tp:taxon-name-part taxon-name-part-type="species" reg="arrhiza">arrhiza</tp:taxon-name-part></tp:taxon-name></italic>, while present in <italic><tp:taxon-name><tp:taxon-name-part taxon-name-part-type="genus" reg="Absidia">A.</tp:taxon-name-part><tp:taxon-name-part taxon-name-part-type="species" reg="chinensis">chinensis</tp:taxon-name-part></tp:taxon-name></italic>. Physiologically, the maximum growth temperature of <italic><tp:taxon-name><tp:taxon-name-part taxon-name-part-type="genus" reg="Absidia">A.</tp:taxon-name-part><tp:taxon-name-part taxon-name-part-type="species" reg="arrhiza">arrhiza</tp:taxon-name-part></tp:taxon-name></italic> was higher than that of <italic><tp:taxon-name><tp:taxon-name-part taxon-name-part-type="genus" reg="Absidia">A.</tp:taxon-name-part><tp:taxon-name-part taxon-name-part-type="species" reg="chinensis">chinensis</tp:taxon-name-part></tp:taxon-name></italic> (33 °C vs. 30 °C) (<xref ref-type="bibr" rid="B39">Zhao et al. 2023</xref>).</p></tp:treatment-sec><tp:treatment-sec><!--Section generated to contain objects referenced in tp:taxon-treatment.--><fig id="F1" position="float" orientation="portrait"><object-id xmlns:xlink="http://www.w3.org/1999/xlink" content-type="doi" xlink:type="simple">10.3897/mycokeys.119.147816.figure1</object-id><object-id xmlns:xlink="http://www.w3.org/1999/xlink" content-type="arpha" xlink:type="simple">A5EB0805-A33D-53DD-8065-1C0D8025D225</object-id><label>Figure 1.</label><caption><p>The maximum likelihood phylogenetic tree of <italic><tp:taxon-name><tp:taxon-name-part taxon-name-part-type="genus" reg="Absidia">Absidia</tp:taxon-name-part></tp:taxon-name></italic> based on concatenated sequences of ITS rDNA, LSU rDNA, TEF1α, Act, and SSU rDNA, with <italic><tp:taxon-name><tp:taxon-name-part taxon-name-part-type="genus" reg="Cunninghamella">Cunninghamella</tp:taxon-name-part><tp:taxon-name-part taxon-name-part-type="species" reg="blakesleeana">blakesleeana</tp:taxon-name-part></tp:taxon-name></italic> and <italic><tp:taxon-name><tp:taxon-name-part taxon-name-part-type="genus" reg="Cunninghamella">C.</tp:taxon-name-part><tp:taxon-name-part taxon-name-part-type="species" reg="elegans">elegans</tp:taxon-name-part></tp:taxon-name></italic> as outgroups. Maximum likelihood bootstrap values (MLBV ≥ 70%) and Bayesian inference posterior probabilities (BIPP ≥ 0.9) are shown at the nodes, separated by slashes “/”. Ex-type or ex-holotype strains are indicated in bold black with an asterisk “*”. Strains obtained in this study are highlighted in red. Some branches are shortened for overall tree layout, indicated by “//”, with “×” denoting the fold of shortening. The scale bar at the bottom left represents substitutions per site.</p></caption><graphic xmlns:xlink="http://www.w3.org/1999/xlink" xlink:href="mycokeys-119-029-g001.jpg" position="float" orientation="portrait" xlink:type="simple" id="oo_1360744.jpg"><uri content-type="original_file" xlink:type="simple">https://binary.pensoft.net/fig/1360744</uri></graphic></fig></tp:treatment-sec><ref-list><ref id="B39"><mixed-citation xmlns:xlink="http://www.w3.org/1999/xlink" xlink:type="simple"><person-group><name name-style="western"><surname>Zhao</surname><given-names>H</given-names></name><name name-style="western"><surname>Nie</surname><given-names>Y</given-names></name><name name-style="western"><surname>Zong</surname><given-names>T</given-names></name><name name-style="western"><surname>Wang</surname><given-names>K</given-names></name><name name-style="western"><surname>Lv</surname><given-names>M</given-names></name><name name-style="western"><surname>Cui</surname><given-names>Y</given-names></name><name name-style="western"><surname>Tohtirjap</surname><given-names>A</given-names></name><name name-style="western"><surname>Chen</surname><given-names>J</given-names></name><name name-style="western"><surname>Zhao</surname><given-names>C</given-names></name><name name-style="western"><surname>Wu</surname><given-names>F</given-names></name><name name-style="western"><surname>Cui</surname><given-names>B</given-names></name><name name-style="western"><surname>Yuan</surname><given-names>Y</given-names></name><name name-style="western"><surname>Dai</surname><given-names>Y</given-names></name><name name-style="western"><surname>Liu</surname><given-names>XY</given-names></name></person-group> (<year>2023</year>) Species diversity, updated classification and divergence times of the phylum <tp:taxon-name><tp:taxon-name-part taxon-name-part-type="division">Mucoromycota</tp:taxon-name-part></tp:taxon-name>. Fungal Diversity 123: 49–157. <ext-link xlink:href="10.1007/s13225-023-00525-4" ext-link-type="doi" xlink:type="simple">https://doi.org/10.1007/s13225-023-00525-4</ext-link></mixed-citation></ref></ref-list></tp:taxon-treatment>
