# Supplementary material for: ﻿Unveiling species diversity within early-diverging fungi from China IV: Four new species of Absidia (Cunninghamellaceae, Mucoromycota)
Source: MycoKeys. 2025 Jun 25;119:29–46. doi: 10.3897/mycokeys.119.147816 (PMC12238976; doi:10.3897/mycokeys.119.147816)
Supplement: XML Treatment for Absidia simplex [file mycokeys.119.147816-treatment2.xml]

<!DOCTYPE tp:taxon-treatment
  PUBLIC "-//TaxonX//DTD Taxonomic Treatment Publishing DTD v0 20100105//EN" "tax-treatment-NSO.dtd">
<tp:taxon-treatment xmlns:tp="http://www.plazi.org/taxpub"><tp:treatment-meta><kwd-group><label>Taxon classification</label><kwd>
                <named-content content-type="kingdom">Fungi</named-content>
              </kwd><kwd>
                <named-content content-type="order">Mucorales</named-content>
              </kwd></kwd-group><mixed-citation publication-type="journal"><person-group><name><surname>Ding</surname><given-names>Zi-Ying</given-names></name><name><surname>Ji</surname><given-names>Xin-Yu</given-names></name><name><surname>Tao</surname><given-names>Meng-Fei</given-names></name><name><surname>Jiang</surname><given-names>Yang</given-names></name><name><surname>Liu</surname><given-names>Wen-Xiu</given-names></name><name><surname>Wang</surname><given-names>Yi-Xin</given-names></name><name><surname>Meng</surname><given-names>Zhe</given-names></name><name><surname>Liu</surname><given-names>Xiao-Yong</given-names></name></person-group><article-title>﻿Unveiling species diversity within early-diverging fungi from China IV: Four new species of <italic><tp:taxon-name><tp:taxon-name-part taxon-name-part-type="genus" reg="Absidia">Absidia</tp:taxon-name-part></tp:taxon-name></italic> (<tp:taxon-name><tp:taxon-name-part taxon-name-part-type="family">Cunninghamellaceae</tp:taxon-name-part></tp:taxon-name>, <tp:taxon-name><tp:taxon-name-part taxon-name-part-type="division">Mucoromycota</tp:taxon-name-part></tp:taxon-name>)</article-title><source>MycoKeys</source><day>25</day><month>06</month><year>2025</year><volume>119</volume><fpage>29</fpage><lpage>46</lpage><pub-id pub-id-type="doi">10.3897/mycokeys.119.147816</pub-id></mixed-citation></tp:treatment-meta><tp:nomenclature><label>﻿</label><tp:taxon-name>
              <object-id xmlns:xlink="http://www.w3.org/1999/xlink" content-type="arpha" xlink:type="simple">D84EC28E-3286-5883-95F7-4C338F37FA0D</object-id>
              <tp:taxon-name-part taxon-name-part-type="genus" reg="Absidia">Absidia</tp:taxon-name-part>
              <tp:taxon-name-part taxon-name-part-type="species" reg="simplex">simplex</tp:taxon-name-part>
              <object-id xmlns:xlink="http://www.w3.org/1999/xlink" xlink:type="simple">Fungal Names: FN 572260</object-id>
            </tp:taxon-name><tp:taxon-authority>Z.Y. Ding, Yang Jiang, Yi Xin Wang &amp; X.Y. Liu</tp:taxon-authority><tp:taxon-status xmlns:xlink="http://www.w3.org/1999/xlink" xlink:type="simple">sp. nov.</tp:taxon-status><xref ref-type="fig" rid="F3">Fig. 3</xref></tp:nomenclature><tp:treatment-sec sec-type="material" id="SECID0EN3AE"><title>Type.</title><p>China • Yunnan Province, Longling County, Mengnuo Town (<named-content xmlns:xlink="http://www.w3.org/1999/xlink" content-type="dwc:verbatimCoordinates" xlink:type="simple"><named-content content-type="geo-json" specific-use="{&#34;type&#34;:&#34;Point&#34;,&#34;coordinates&#34;:[99.011667,24.523611]}" id="NCID0EW3AE" xlink:type="simple">24°31'25"N, 99°00'42"E</named-content></named-content>, altitude 1319.65 m), from a soil sample, 8 July 2024, Z.Y. Ding and X.Y. Liu, holotype <abbrev xmlns:xlink="http://www.w3.org/1999/xlink" xlink:title="Herbarium Mycologicum Academiae Sinicae" id="ABBRID0E23AE" xlink:type="simple">HMAS</abbrev> 353364, ex-holotype living culture <named-content xmlns:xlink="http://www.w3.org/1999/xlink" content-type="dwc:institutional_code" xlink:title="China General Microbiological Culture Collection Center" xlink:href="http://grbio.org/institution/china-general-microbiological-culture-collection-center-chinese-academy-sciences" xlink:type="simple">CGMCC</named-content> 3.28541 (= XG10012-9).</p><fig id="F3" position="float" orientation="portrait"><object-id xmlns:xlink="http://www.w3.org/1999/xlink" content-type="doi" xlink:type="simple">10.3897/mycokeys.119.147816.figure3</object-id><object-id xmlns:xlink="http://www.w3.org/1999/xlink" content-type="arpha" xlink:type="simple">0CFB1923-8C23-5DC3-BEAB-F458544E1F80</object-id><label>Figure 3.</label><caption><p>Morphologies of <italic><tp:taxon-name><tp:taxon-name-part taxon-name-part-type="genus" reg="Absidia">Absidia</tp:taxon-name-part><tp:taxon-name-part taxon-name-part-type="species" reg="simplex">simplex</tp:taxon-name-part></tp:taxon-name></italic> ex-holotype <named-content xmlns:xlink="http://www.w3.org/1999/xlink" content-type="dwc:institutional_code" xlink:title="China General Microbiological Culture Collection Center" xlink:href="http://grbio.org/institution/china-general-microbiological-culture-collection-center-chinese-academy-sciences" xlink:type="simple">CGMCC</named-content> 3.28541. <bold>a, b.</bold> Colonies on <abbrev xmlns:xlink="http://www.w3.org/1999/xlink" xlink:title="potato dextrose agar" id="ABBRID0E34AE" xlink:type="simple">PDA</abbrev>; <bold>a.</bold> Obverse; <bold>b.</bold> Reverse; <bold>c, d.</bold> Sporangium; <bold>e–h.</bold> Columellae, collars, projections, and septa; <bold>i.</bold> Monopodial sporangiophores; <bold>j.</bold> Branched sporangiophores; <bold>k.</bold> Rhizoids; <bold>l.</bold> Sporangiospores. Scale bars: 10 μm (<bold>c–l</bold>).</p></caption><graphic xmlns:xlink="http://www.w3.org/1999/xlink" xlink:href="mycokeys-119-029-g003.jpg" position="float" orientation="portrait" xlink:type="simple" id="oo_1360746.jpg"><uri content-type="original_file" xlink:type="simple">https://binary.pensoft.net/fig/1360746</uri></graphic></fig></tp:treatment-sec><tp:treatment-sec sec-type="etymology" id="SECID0EX5AE"><title>Etymology.</title><p>The epithet <italic><tp:taxon-name><tp:taxon-name-part taxon-name-part-type="genus" reg="Absidia"/><tp:taxon-name-part taxon-name-part-type="species" reg="simplex">simplex</tp:taxon-name-part></tp:taxon-name></italic> (Lat.) refers to the simple branching pattern of sporangiophores.</p></tp:treatment-sec><tp:treatment-sec sec-type="description" id="SECID0EH6AE"><title>Description.</title><p>Hyphae branched, hyaline when young, light brownish when old, aseptate initially, septate with age. Stolons branched, smooth, hyaline, brownish, septate, 2.5–10.0 µm in diameter. Rhizoids finger-like, hyaline, poorly developed, mostly unbranched, occasionally simply branched. Sporangiophores arising from stolons, erect or slightly bent, commonly monopodial, unbranched or branched 1–2 times, never in whorls, hyaline, 6.2–359.2 µm long, 2.3–4.9 µm wide, with a septum 10.3–16.1 µm below apophyses, occasionally with a swelling below a septum. Sporangia globose to pyriform, multi-spored, subhyaline, smooth, deliquescent-walled, colorless when juvenile, dusky brown when old, 8.5–31.6 µm long, 8.8–26.1 µm wide. Columellae globose, subglobose, conical, smooth, subhyaline or hyaline, 2.1–10.2 µm long, 5.6–14.7 µm wide. Apophyses obvious, funnel-shaped, subhyaline or hyaline, slightly pigmented, 2.8–6.8 μm high, 1.7–3.4 µm wide at the base, and 5.0–14.8 µm wide at the top. Projections mostly cylindrical, always present, rarely absent, subhyaline or hyaline, 1.0–2.8 µm long, 0.8–2.2 µm wide. Collars present or absent; if present, 1.3–4.8 µm long. Sporangiospores cylindrical, oval, slightly concave in the center, smooth, hyaline, 2.2–6.2 µm long, 1.7–3.6 µm wide. Chlamydospores absent. Zygospores not found.</p></tp:treatment-sec><tp:treatment-sec sec-type="description" id="SECID0EM6AE"><title>Culture characteristics.</title><p>Colonies on <abbrev xmlns:xlink="http://www.w3.org/1999/xlink" xlink:title="potato dextrose agar" id="ABBRID0ES6AE" xlink:type="simple">PDA</abbrev> at 25 °C for 7 days, reaching 60 mm in diameter, indicating an average growth rate of approximately 7.8–8.6 mm/d, hyaline initially, light brownish when old, irregularly concentrically zonate with ring, sporadically petalous at margin, irregular in reverse.</p></tp:treatment-sec><tp:treatment-sec sec-type="Maximum growth temperature" id="SECID0EW6AE"><title>Maximum growth temperature.</title><p>29 °C.</p></tp:treatment-sec><tp:treatment-sec sec-type="Additional specimen examined" id="SECID0E26AE"><title>Additional specimen examined.</title><p>China • Yunnan Province, Longling County, Mengnuo Town (<named-content xmlns:xlink="http://www.w3.org/1999/xlink" content-type="dwc:verbatimCoordinates" xlink:type="simple"><named-content content-type="geo-json" specific-use="{&#34;type&#34;:&#34;Point&#34;,&#34;coordinates&#34;:[99.011667,24.523611]}" id="NCID0EFAAG" xlink:type="simple">24°31'25"N, 99°00'42"E</named-content></named-content>, altitude 1319.65 m), from a soil sample, 8 July 2024, Z.Y. Ding and X.Y. Liu, living culture XG10012-8.</p></tp:treatment-sec><tp:treatment-sec sec-type="notes" id="SECID0EKAAG"><title>Notes.</title><p>Based on the SSU-ITS-LSU-<italic>Act</italic>-<italic>TEF1α</italic> sequences, two strains of the <italic><tp:taxon-name><tp:taxon-name-part taxon-name-part-type="genus" reg="Absidia">A.</tp:taxon-name-part><tp:taxon-name-part taxon-name-part-type="species" reg="simplex">simplex</tp:taxon-name-part></tp:taxon-name></italic> sp. nov. formed into an independent branch with full support (MLBV = 100, BIPP = 1.00; Fig. <xref ref-type="fig" rid="F1">1</xref>), closely related to <italic><tp:taxon-name><tp:taxon-name-part taxon-name-part-type="genus" reg="Absidia">A.</tp:taxon-name-part><tp:taxon-name-part taxon-name-part-type="species" reg="panacisoli">panacisoli</tp:taxon-name-part></tp:taxon-name></italic> (<xref ref-type="bibr" rid="B34">Zhang et al. 2018</xref>). These two species evidently differed in the morphology of stolons, sporangiophores, columellae, and sporangiospores. The maximum width of the stolons of <italic><tp:taxon-name><tp:taxon-name-part taxon-name-part-type="genus" reg="Absidia">A.</tp:taxon-name-part><tp:taxon-name-part taxon-name-part-type="species" reg="simplex">simplex</tp:taxon-name-part></tp:taxon-name></italic> was narrower than those of <italic><tp:taxon-name><tp:taxon-name-part taxon-name-part-type="genus" reg="Absidia">A.</tp:taxon-name-part><tp:taxon-name-part taxon-name-part-type="species" reg="panacisoli">panacisoli</tp:taxon-name-part></tp:taxon-name></italic> (10.0 µm vs. 10.5 µm). The maximum sporangiophore length of <italic><tp:taxon-name><tp:taxon-name-part taxon-name-part-type="genus" reg="Absidia">A.</tp:taxon-name-part><tp:taxon-name-part taxon-name-part-type="species" reg="simplex">simplex</tp:taxon-name-part></tp:taxon-name></italic> was wider than that of <italic><tp:taxon-name><tp:taxon-name-part taxon-name-part-type="genus" reg="Absidia">A.</tp:taxon-name-part><tp:taxon-name-part taxon-name-part-type="species" reg="panacisoli">panacisoli</tp:taxon-name-part></tp:taxon-name></italic> (4.9 µm vs. 2.8 µm). The columellae of <italic><tp:taxon-name><tp:taxon-name-part taxon-name-part-type="genus" reg="Absidia">A.</tp:taxon-name-part><tp:taxon-name-part taxon-name-part-type="species" reg="simplex">simplex</tp:taxon-name-part></tp:taxon-name></italic> presented conical shapes, while <italic><tp:taxon-name><tp:taxon-name-part taxon-name-part-type="genus" reg="Absidia">A.</tp:taxon-name-part><tp:taxon-name-part taxon-name-part-type="species" reg="panacisoli">panacisoli</tp:taxon-name-part></tp:taxon-name></italic> were absent. The sporangiospores of <italic><tp:taxon-name><tp:taxon-name-part taxon-name-part-type="genus" reg="Absidia">A.</tp:taxon-name-part><tp:taxon-name-part taxon-name-part-type="species" reg="simplex">simplex</tp:taxon-name-part></tp:taxon-name></italic> possessed two shapes: cylindrical and oval, while those of <italic><tp:taxon-name><tp:taxon-name-part taxon-name-part-type="genus" reg="Absidia">A.</tp:taxon-name-part><tp:taxon-name-part taxon-name-part-type="species" reg="panacisoli">panacisoli</tp:taxon-name-part></tp:taxon-name></italic> were mainly short and cylindrical. The zygospores of <italic><tp:taxon-name><tp:taxon-name-part taxon-name-part-type="genus" reg="Absidia">A.</tp:taxon-name-part><tp:taxon-name-part taxon-name-part-type="species" reg="simplex">simplex</tp:taxon-name-part></tp:taxon-name></italic> were absent, while those of <italic><tp:taxon-name><tp:taxon-name-part taxon-name-part-type="genus" reg="Absidia">A.</tp:taxon-name-part><tp:taxon-name-part taxon-name-part-type="species" reg="panacisoli">panacisoli</tp:taxon-name-part></tp:taxon-name></italic> were evident. Physiologically, the maximum growth temperature of <italic><tp:taxon-name><tp:taxon-name-part taxon-name-part-type="genus" reg="Absidia">A.</tp:taxon-name-part><tp:taxon-name-part taxon-name-part-type="species" reg="simplex">simplex</tp:taxon-name-part></tp:taxon-name></italic> was lower than that of <italic><tp:taxon-name><tp:taxon-name-part taxon-name-part-type="genus" reg="Absidia">A.</tp:taxon-name-part><tp:taxon-name-part taxon-name-part-type="species" reg="panacisoli">panacisoli</tp:taxon-name-part></tp:taxon-name></italic> (29 °C vs. 32 °C) (<xref ref-type="bibr" rid="B34">Zhang et al. 2018</xref>).</p></tp:treatment-sec><tp:treatment-sec><!--Section generated to contain objects referenced in tp:taxon-treatment.--><fig id="F1" position="float" orientation="portrait"><object-id xmlns:xlink="http://www.w3.org/1999/xlink" content-type="doi" xlink:type="simple">10.3897/mycokeys.119.147816.figure1</object-id><object-id xmlns:xlink="http://www.w3.org/1999/xlink" content-type="arpha" xlink:type="simple">A5EB0805-A33D-53DD-8065-1C0D8025D225</object-id><label>Figure 1.</label><caption><p>The maximum likelihood phylogenetic tree of <italic><tp:taxon-name><tp:taxon-name-part taxon-name-part-type="genus" reg="Absidia">Absidia</tp:taxon-name-part></tp:taxon-name></italic> based on concatenated sequences of ITS rDNA, LSU rDNA, TEF1α, Act, and SSU rDNA, with <italic><tp:taxon-name><tp:taxon-name-part taxon-name-part-type="genus" reg="Cunninghamella">Cunninghamella</tp:taxon-name-part><tp:taxon-name-part taxon-name-part-type="species" reg="blakesleeana">blakesleeana</tp:taxon-name-part></tp:taxon-name></italic> and <italic><tp:taxon-name><tp:taxon-name-part taxon-name-part-type="genus" reg="Cunninghamella">C.</tp:taxon-name-part><tp:taxon-name-part taxon-name-part-type="species" reg="elegans">elegans</tp:taxon-name-part></tp:taxon-name></italic> as outgroups. Maximum likelihood bootstrap values (MLBV ≥ 70%) and Bayesian inference posterior probabilities (BIPP ≥ 0.9) are shown at the nodes, separated by slashes “/”. Ex-type or ex-holotype strains are indicated in bold black with an asterisk “*”. Strains obtained in this study are highlighted in red. Some branches are shortened for overall tree layout, indicated by “//”, with “×” denoting the fold of shortening. The scale bar at the bottom left represents substitutions per site.</p></caption><graphic xmlns:xlink="http://www.w3.org/1999/xlink" xlink:href="mycokeys-119-029-g001.jpg" position="float" orientation="portrait" xlink:type="simple" id="oo_1360744.jpg"><uri content-type="original_file" xlink:type="simple">https://binary.pensoft.net/fig/1360744</uri></graphic></fig></tp:treatment-sec><ref-list><ref id="B34"><mixed-citation xmlns:xlink="http://www.w3.org/1999/xlink" xlink:type="simple"><person-group><name name-style="western"><surname>Zhang</surname><given-names>TY</given-names></name><name name-style="western"><surname>Yu</surname><given-names>Y</given-names></name><name name-style="western"><surname>Zhu</surname><given-names>H</given-names></name><name name-style="western"><surname>Yang</surname><given-names>SZ</given-names></name><name name-style="western"><surname>Yang</surname><given-names>TM</given-names></name><name name-style="western"><surname>Zhang</surname><given-names>MY</given-names></name><name name-style="western"><surname>Zhang</surname><given-names>YX</given-names></name></person-group> (<year>2018</year>) <italic><tp:taxon-name><tp:taxon-name-part taxon-name-part-type="genus">Absidia</tp:taxon-name-part><tp:taxon-name-part taxon-name-part-type="species">panacisoli</tp:taxon-name-part></tp:taxon-name></italic> sp. nov., isolated from rhizosphere of <italic><tp:taxon-name><tp:taxon-name-part taxon-name-part-type="genus">Panax</tp:taxon-name-part><tp:taxon-name-part taxon-name-part-type="species">notoginseng</tp:taxon-name-part></tp:taxon-name></italic>. International Journal of Systematic and Evolutionary Microbiology 68(8): 2468–2472. <ext-link xlink:href="10.1099/ijsem.0.002857" ext-link-type="doi" xlink:type="simple">https://doi.org/10.1099/ijsem.0.002857</ext-link></mixed-citation></ref></ref-list></tp:taxon-treatment>
