# Supplementary material for: ﻿Unveiling species diversity within early-diverging fungi from China IV: Four new species of Absidia (Cunninghamellaceae, Mucoromycota)
Source: MycoKeys. 2025 Jun 25;119:29–46. doi: 10.3897/mycokeys.119.147816 (PMC12238976; doi:10.3897/mycokeys.119.147816)
Supplement: XML Treatment for Absidia sphaerica [file mycokeys.119.147816-treatment4.xml]

<!DOCTYPE tp:taxon-treatment
  PUBLIC "-//TaxonX//DTD Taxonomic Treatment Publishing DTD v0 20100105//EN" "tax-treatment-NSO.dtd">
<tp:taxon-treatment xmlns:tp="http://www.plazi.org/taxpub"><tp:treatment-meta><kwd-group><label>Taxon classification</label><kwd>
                <named-content content-type="kingdom">Fungi</named-content>
              </kwd><kwd>
                <named-content content-type="order">Mucorales</named-content>
              </kwd></kwd-group><mixed-citation publication-type="journal"><person-group><name><surname>Ding</surname><given-names>Zi-Ying</given-names></name><name><surname>Ji</surname><given-names>Xin-Yu</given-names></name><name><surname>Tao</surname><given-names>Meng-Fei</given-names></name><name><surname>Jiang</surname><given-names>Yang</given-names></name><name><surname>Liu</surname><given-names>Wen-Xiu</given-names></name><name><surname>Wang</surname><given-names>Yi-Xin</given-names></name><name><surname>Meng</surname><given-names>Zhe</given-names></name><name><surname>Liu</surname><given-names>Xiao-Yong</given-names></name></person-group><article-title>﻿Unveiling species diversity within early-diverging fungi from China IV: Four new species of <italic><tp:taxon-name><tp:taxon-name-part taxon-name-part-type="genus" reg="Absidia">Absidia</tp:taxon-name-part></tp:taxon-name></italic> (<tp:taxon-name><tp:taxon-name-part taxon-name-part-type="family">Cunninghamellaceae</tp:taxon-name-part></tp:taxon-name>, <tp:taxon-name><tp:taxon-name-part taxon-name-part-type="division">Mucoromycota</tp:taxon-name-part></tp:taxon-name>)</article-title><source>MycoKeys</source><day>25</day><month>06</month><year>2025</year><volume>119</volume><fpage>29</fpage><lpage>46</lpage><pub-id pub-id-type="doi">10.3897/mycokeys.119.147816</pub-id></mixed-citation></tp:treatment-meta><tp:nomenclature><label>﻿</label><tp:taxon-name>
              <object-id xmlns:xlink="http://www.w3.org/1999/xlink" content-type="arpha" xlink:type="simple">1B24DFA6-D8DC-5D62-BB7D-D43D5AC13598</object-id>
              <tp:taxon-name-part taxon-name-part-type="genus" reg="Absidia">Absidia</tp:taxon-name-part>
              <tp:taxon-name-part taxon-name-part-type="species" reg="sphaerica">sphaerica</tp:taxon-name-part>
              <object-id xmlns:xlink="http://www.w3.org/1999/xlink" xlink:type="simple">Fungal Names: FN 572262</object-id>
            </tp:taxon-name><tp:taxon-authority>Z.Y. Ding, Yang Jiang, Yi Xin Wang &amp; X.Y. Liu</tp:taxon-authority><tp:taxon-status xmlns:xlink="http://www.w3.org/1999/xlink" xlink:type="simple">sp. nov.</tp:taxon-status><xref ref-type="fig" rid="F5">Fig. 5</xref></tp:nomenclature><tp:treatment-sec sec-type="material" id="SECID0EGUAG"><title>Type.</title><p>America • from a soil sample, X.Y. Liu, holotype <abbrev xmlns:xlink="http://www.w3.org/1999/xlink" xlink:title="Herbarium Mycologicum Academiae Sinicae" id="ABBRID0EMUAG" xlink:type="simple">HMAS</abbrev> 353366, ex-holotype living culture <named-content xmlns:xlink="http://www.w3.org/1999/xlink" content-type="dwc:institutional_code" xlink:title="China General Microbiological Culture Collection Center" xlink:href="http://grbio.org/institution/china-general-microbiological-culture-collection-center-chinese-academy-sciences" xlink:type="simple">CGMCC</named-content> 3.28542 (= XY00690).</p><fig id="F5" position="float" orientation="portrait"><object-id xmlns:xlink="http://www.w3.org/1999/xlink" content-type="doi" xlink:type="simple">10.3897/mycokeys.119.147816.figure5</object-id><object-id xmlns:xlink="http://www.w3.org/1999/xlink" content-type="arpha" xlink:type="simple">9C55AE3A-A498-5461-9745-CA3DC2F03B2B</object-id><label>Figure 5.</label><caption><p>Morphologies of <italic><tp:taxon-name><tp:taxon-name-part taxon-name-part-type="genus" reg="Absidia">Absidia</tp:taxon-name-part><tp:taxon-name-part taxon-name-part-type="species" reg="sphaerica">sphaerica</tp:taxon-name-part></tp:taxon-name></italic> ex-holotype <named-content xmlns:xlink="http://www.w3.org/1999/xlink" content-type="dwc:institutional_code" xlink:title="China General Microbiological Culture Collection Center" xlink:href="http://grbio.org/institution/china-general-microbiological-culture-collection-center-chinese-academy-sciences" xlink:type="simple">CGMCC</named-content> 3.28542. <bold>a, b.</bold> Colonies on <abbrev xmlns:xlink="http://www.w3.org/1999/xlink" xlink:title="potato dextrose agar" id="ABBRID0ENVAG" xlink:type="simple">PDA</abbrev>; <bold>a.</bold> obverse; <bold>b.</bold> Reverse; <bold>c.</bold> Sporangium; <bold>d.</bold> Branched sporangiophores; <bold>e.</bold> Whorled sporangium; <bold>f.</bold> Monopodial sporangiophores; <bold>g–h.</bold> Columellae, collars, projections, and septa; <bold>j.</bold> Rhizoids with a swelling; <bold>k.</bold> Zygospores; <bold>l.</bold> Sporangiospores. Scale bars: 10 μm (<bold>c–l</bold>).</p></caption><graphic xmlns:xlink="http://www.w3.org/1999/xlink" xlink:href="mycokeys-119-029-g005.jpg" position="float" orientation="portrait" xlink:type="simple" id="oo_1360748.jpg"><uri content-type="original_file" xlink:type="simple">https://binary.pensoft.net/fig/1360748</uri></graphic></fig></tp:treatment-sec><tp:treatment-sec sec-type="etymology" id="SECID0EMWAG"><title>Etymology.</title><p>The <italic><tp:taxon-name><tp:taxon-name-part taxon-name-part-type="genus" reg="Absidia"/><tp:taxon-name-part taxon-name-part-type="species" reg="sphaerica">sphaerica</tp:taxon-name-part></tp:taxon-name></italic> (Lat.) refers to the spherical columellae.</p></tp:treatment-sec><tp:treatment-sec sec-type="description" id="SECID0E3WAG"><title>Description.</title><p>Hyphae branched, hyaline at first, light brown when mature, aseptate when young, septate with age. Stolons branched, smooth, hyaline, septate, 6.3–10.1 µm in diameter. Rhizoids root-like, hyaline, rarely branched, occasionally with a swelling. Sporangiophores beginning with stolons, erect or slightly bent, single or 2–5 in whorls, unbranched or branched 1–2 times, hyaline, 11.7–171.0 µm long, 2.7–4.6 µm wide, with one to two septa 6.4–18.2 µm below apophyses. Sporangia spherical, pear-shaped, multi-spored, smooth, deliquescent-walled, colorless in youth, pigmented when old, 6.9–37.0 µm long, 6.6–30.9 µm wide. Columellae globose, subglobose, smooth, hyaline, 1.2–20.2 µm long, 3.5–20.9 µm wide. Apophyses funnel-shaped, hyaline, slightly pigmented, 5.4–14.3 μm high, 1.3–5.0 µm wide at the base, and 3.3–16.3 µm wide at the top. Projections evident, strip-shaped, papillary, or pacifier-like, 2.0–7.3 µm long, 1.5–3.6 µm wide. Collars present or absent; if present, 1.4–6.4 µm long. Sporangiospores mostly cylindrical, occasionally globose, smooth, hyaline, 2.7–3.6 µm long, 1.2–2.2 µm wide. Chlamydospores absent. Zygospores not found.</p></tp:treatment-sec><tp:treatment-sec sec-type="description" id="SECID0EBXAG"><title>Culture characteristics.</title><p>Colonies on <abbrev xmlns:xlink="http://www.w3.org/1999/xlink" xlink:title="potato dextrose agar" id="ABBRID0EHXAG" xlink:type="simple">PDA</abbrev> at 25 °C for 7 days, reaching 79 mm in diameter, exhibiting an average growth rate of approximately 10.2–11.3 mm/d, hyaline at first, light brown when mature, regular in reverse.</p></tp:treatment-sec><tp:treatment-sec sec-type="Maximum growth temperature" id="SECID0ELXAG"><title>Maximum growth temperature.</title><p>33 °C.</p></tp:treatment-sec><tp:treatment-sec sec-type="Additional specimen examined" id="SECID0EQXAG"><title>Additional specimen examined.</title><p>The United States of America • from a soil sample, latitude, longitude, and altitude unknown, X.Y. Liu, living culture XY00690-1.</p></tp:treatment-sec><tp:treatment-sec sec-type="notes" id="SECID0EVXAG"><title>Notes.</title><p>Based on the SSU-ITS-LSU-<italic>Act</italic>-<italic>TEF1α</italic> phylogenetic tree, two strains of the <italic><tp:taxon-name><tp:taxon-name-part taxon-name-part-type="genus" reg="Absidia">A.</tp:taxon-name-part><tp:taxon-name-part taxon-name-part-type="species" reg="sphaerica">sphaerica</tp:taxon-name-part></tp:taxon-name></italic> sp. nov. formed a fully supported independent lineage (MLBV = 100, BIPP = 1.00; Fig. <xref ref-type="fig" rid="F1">1</xref>), closely related to <italic><tp:taxon-name><tp:taxon-name-part taxon-name-part-type="genus" reg="Absidia">A.</tp:taxon-name-part><tp:taxon-name-part taxon-name-part-type="species" reg="medulla">medulla</tp:taxon-name-part></tp:taxon-name></italic> (<xref ref-type="bibr" rid="B44">Zong et al. 2021a</xref>). Although similar, they were different in terms of morphological features such as rhizoids, stolons, sporangiophores, sporangia, columellae, apophyses, projections, and sporangiospores. <italic><tp:taxon-name><tp:taxon-name-part taxon-name-part-type="genus" reg="Absidia">A.</tp:taxon-name-part><tp:taxon-name-part taxon-name-part-type="species" reg="sphaerica">sphaerica</tp:taxon-name-part></tp:taxon-name></italic> in rhizoids had no spine-like structures, while <italic><tp:taxon-name><tp:taxon-name-part taxon-name-part-type="genus" reg="Absidia">A.</tp:taxon-name-part><tp:taxon-name-part taxon-name-part-type="species" reg="medulla">medulla</tp:taxon-name-part></tp:taxon-name></italic> presented them. The maximum width of the stolons of <italic><tp:taxon-name><tp:taxon-name-part taxon-name-part-type="genus" reg="Absidia">A.</tp:taxon-name-part><tp:taxon-name-part taxon-name-part-type="species" reg="sphaerica">sphaerica</tp:taxon-name-part></tp:taxon-name></italic> was wider than those of <italic><tp:taxon-name><tp:taxon-name-part taxon-name-part-type="genus" reg="Absidia">A.</tp:taxon-name-part><tp:taxon-name-part taxon-name-part-type="species" reg="medulla">medulla</tp:taxon-name-part></tp:taxon-name></italic> (10.1 µm vs. 6.5 µm). The maximum sporangiophore length of the former was much shorter than that of the latter (171.0 µm vs. 220 µm). In addition, <italic><tp:taxon-name><tp:taxon-name-part taxon-name-part-type="genus" reg="Absidia">A.</tp:taxon-name-part><tp:taxon-name-part taxon-name-part-type="species" reg="sphaerica">sphaerica</tp:taxon-name-part></tp:taxon-name></italic> was smaller than <italic><tp:taxon-name><tp:taxon-name-part taxon-name-part-type="genus" reg="Absidia">A.</tp:taxon-name-part><tp:taxon-name-part taxon-name-part-type="species" reg="medulla">medulla</tp:taxon-name-part></tp:taxon-name></italic> in sporangia (6.9–37.0 × 6.6–30.9 μm vs. 12–41 × 11.5–32.5 μm). The columellae in <italic><tp:taxon-name><tp:taxon-name-part taxon-name-part-type="genus" reg="Absidia">A.</tp:taxon-name-part><tp:taxon-name-part taxon-name-part-type="species" reg="sphaerica">sphaerica</tp:taxon-name-part></tp:taxon-name></italic> were slightly shorter than in <italic><tp:taxon-name><tp:taxon-name-part taxon-name-part-type="genus" reg="Absidia">A.</tp:taxon-name-part><tp:taxon-name-part taxon-name-part-type="species" reg="medulla">medulla</tp:taxon-name-part></tp:taxon-name></italic> (1.2–20.2 µm vs. 8.5–20.5 µm), accompanied by a longer projection at its top (2.0–7.3 µm vs. 1–4.5 µm). The apophyses of <italic><tp:taxon-name><tp:taxon-name-part taxon-name-part-type="genus" reg="Absidia">A.</tp:taxon-name-part><tp:taxon-name-part taxon-name-part-type="species" reg="sphaerica">sphaerica</tp:taxon-name-part></tp:taxon-name></italic> were not only shorter in height than <italic><tp:taxon-name><tp:taxon-name-part taxon-name-part-type="genus" reg="Absidia">A.</tp:taxon-name-part><tp:taxon-name-part taxon-name-part-type="species" reg="medulla">medulla</tp:taxon-name-part></tp:taxon-name></italic> (1.2–7.5 µm vs. 3.0–8.5 µm) but also narrower in top width (3.3–16.31 µm vs. 7.5–17.5 µm). In addition, the septum was closer to apophyses in <italic><tp:taxon-name><tp:taxon-name-part taxon-name-part-type="genus" reg="Absidia">A.</tp:taxon-name-part><tp:taxon-name-part taxon-name-part-type="species" reg="sphaerica">sphaerica</tp:taxon-name-part></tp:taxon-name></italic> than in <italic><tp:taxon-name><tp:taxon-name-part taxon-name-part-type="genus" reg="Absidia">A.</tp:taxon-name-part><tp:taxon-name-part taxon-name-part-type="species" reg="medulla">medulla</tp:taxon-name-part></tp:taxon-name></italic> (6.4–18.2 µm vs. 12.5–27.5 µm). The sporangiospores in <italic><tp:taxon-name><tp:taxon-name-part taxon-name-part-type="genus" reg="Absidia">A.</tp:taxon-name-part><tp:taxon-name-part taxon-name-part-type="species" reg="sphaerica">sphaerica</tp:taxon-name-part></tp:taxon-name></italic> are smaller than in <italic><tp:taxon-name><tp:taxon-name-part taxon-name-part-type="genus" reg="Absidia">A.</tp:taxon-name-part><tp:taxon-name-part taxon-name-part-type="species" reg="medulla">medulla</tp:taxon-name-part></tp:taxon-name></italic> (2.7–3.6 µm × 1.2–2.2 µm vs. 3.0–4.5 µm × 2.0–3.5 µm). Physiologically, the maximum growth temperature of <italic><tp:taxon-name><tp:taxon-name-part taxon-name-part-type="genus" reg="Absidia">A.</tp:taxon-name-part><tp:taxon-name-part taxon-name-part-type="species" reg="sphaerica">sphaerica</tp:taxon-name-part></tp:taxon-name></italic> was lower than that of <italic><tp:taxon-name><tp:taxon-name-part taxon-name-part-type="genus" reg="Absidia">A.</tp:taxon-name-part><tp:taxon-name-part taxon-name-part-type="species" reg="medulla">medulla</tp:taxon-name-part></tp:taxon-name></italic> (33 °C vs. 32 °C) (<xref ref-type="bibr" rid="B44">Zong et al. 2021a</xref>).</p></tp:treatment-sec><tp:treatment-sec><!--Section generated to contain objects referenced in tp:taxon-treatment.--><fig id="F1" position="float" orientation="portrait"><object-id xmlns:xlink="http://www.w3.org/1999/xlink" content-type="doi" xlink:type="simple">10.3897/mycokeys.119.147816.figure1</object-id><object-id xmlns:xlink="http://www.w3.org/1999/xlink" content-type="arpha" xlink:type="simple">A5EB0805-A33D-53DD-8065-1C0D8025D225</object-id><label>Figure 1.</label><caption><p>The maximum likelihood phylogenetic tree of <italic><tp:taxon-name><tp:taxon-name-part taxon-name-part-type="genus" reg="Absidia">Absidia</tp:taxon-name-part></tp:taxon-name></italic> based on concatenated sequences of ITS rDNA, LSU rDNA, TEF1α, Act, and SSU rDNA, with <italic><tp:taxon-name><tp:taxon-name-part taxon-name-part-type="genus" reg="Cunninghamella">Cunninghamella</tp:taxon-name-part><tp:taxon-name-part taxon-name-part-type="species" reg="blakesleeana">blakesleeana</tp:taxon-name-part></tp:taxon-name></italic> and <italic><tp:taxon-name><tp:taxon-name-part taxon-name-part-type="genus" reg="Cunninghamella">C.</tp:taxon-name-part><tp:taxon-name-part taxon-name-part-type="species" reg="elegans">elegans</tp:taxon-name-part></tp:taxon-name></italic> as outgroups. Maximum likelihood bootstrap values (MLBV ≥ 70%) and Bayesian inference posterior probabilities (BIPP ≥ 0.9) are shown at the nodes, separated by slashes “/”. Ex-type or ex-holotype strains are indicated in bold black with an asterisk “*”. Strains obtained in this study are highlighted in red. Some branches are shortened for overall tree layout, indicated by “//”, with “×” denoting the fold of shortening. The scale bar at the bottom left represents substitutions per site.</p></caption><graphic xmlns:xlink="http://www.w3.org/1999/xlink" xlink:href="mycokeys-119-029-g001.jpg" position="float" orientation="portrait" xlink:type="simple" id="oo_1360744.jpg"><uri content-type="original_file" xlink:type="simple">https://binary.pensoft.net/fig/1360744</uri></graphic></fig></tp:treatment-sec><ref-list><ref id="B44"><mixed-citation xmlns:xlink="http://www.w3.org/1999/xlink" xlink:type="simple"><person-group><name name-style="western"><surname>Zong</surname><given-names>TK</given-names></name><name name-style="western"><surname>Zhao</surname><given-names>H</given-names></name><name name-style="western"><surname>Liu</surname><given-names>XL</given-names></name><name name-style="western"><surname>Ren</surname><given-names>LY</given-names></name><name name-style="western"><surname>Zhao</surname><given-names>CL</given-names></name><name name-style="western"><surname>Liu</surname><given-names>XY</given-names></name></person-group> (<year>2021a</year>) Taxonomy and phylogeny of four new species in <italic><tp:taxon-name><tp:taxon-name-part taxon-name-part-type="genus">Absidia</tp:taxon-name-part></tp:taxon-name></italic> (<tp:taxon-name><tp:taxon-name-part taxon-name-part-type="family">Cunninghamellaceae</tp:taxon-name-part></tp:taxon-name>, <tp:taxon-name><tp:taxon-name-part taxon-name-part-type="order">Mucorales</tp:taxon-name-part></tp:taxon-name>) from China. Frontiers in Microbiology 12: 677836. <ext-link xlink:href="10.3389/fmicb.2021.677836" ext-link-type="doi" xlink:type="simple">https://doi.org/10.3389/fmicb.2021.677836</ext-link></mixed-citation></ref></ref-list></tp:taxon-treatment>
